# Supplementary material for: Hyper-Null Models and Their Applications
Source: Entropy (Basel). 2023 Sep 28;25(10):1390. doi: 10.3390/e25101390 (PMC10606013; doi:10.3390/e25101390)
Supplement: Supplementary file 1 [file entropy-25-01390-s001.zip]

Archive with 1 entries (1 files):
- entropy-2625595-supplementary.pdf
